# Supplementary material for: Senescence-Specific Expression of RAmy1A Accelerates Non-structural Carbohydrate Remobilization and Grain Filling in Rice (Oryza sativa L.)
Source: Front Plant Sci. 2021 Apr 27;12:647574. doi: 10.3389/fpls.2021.647574 (PMC8111089; doi:10.3389/fpls.2021.647574)
Supplement: Supplementary Table 1 — The period of rice growth at Changsha during the summer season. [file Table_1.XLSX]

## Sheet: Sheet1
		Table S1 The period of rice growth at Changsha summer season
		Grown Field	Lines	Seeding Date	Transplant Date	Heading Date	Mature Date	Vegetative Growth Period	Reproductive Growth Period
		1	WT	2019-05-25	2019-06-15	2019-08-27	2019-09-25	94	29
			Amy-1	2019-05-25	2019-06-15	2019-08-26	2019-09-18	93	23
			Amy-2	2019-05-25	2019-06-15	2019-08-26	2019-09-19	93	24
			Amy-3	2019-05-25	2019-06-15	2019-08-27	2019-09-20	94	24
		2	WT	2019-05-25	2019-06-15	2019-08-28	2019-09-25	95	28
			Amy-1	2019-05-25	2019-06-15	2019-08-27	2019-09-20	94	24
			Amy-2	2019-05-25	2019-06-15	2019-08-28	2019-09-21	95	24
			Amy-3	2019-05-25	2019-06-15	2019-08-27	2019-09-19	94	23
		3	WT	2019-05-25	2019-06-16	2019-08-29	2019-09-27	96	29
			Amy-1	2019-05-25	2019-06-16	2019-08-28	2019-09-21	95	24
			Amy-2	2019-05-25	2019-06-16	2019-08-29	2019-09-21	96	23
			Amy-3	2019-05-25	2019-06-16	2019-08-28	2019-09-22	95	25
