# Supplementary material for: Senescence-Specific Expression of RAmy1A Accelerates Non-structural Carbohydrate Remobilization and Grain Filling in Rice (Oryza sativa L.)
Source: Front Plant Sci. 2021 Apr 27;12:647574. doi: 10.3389/fpls.2021.647574 (PMC8111089; doi:10.3389/fpls.2021.647574)
Supplement: Supplementary Table 2 — The period of rice growth at Sanya during the winter season. [file Table_2.XLSX]

## Sheet: Sheet1
	Table S2 The period of rice growth at Sanya winter season
	Grown Field	Lines	Seeding Date	Transplant Date	Heading Date	Mature Date	Vegetative Growth Period	Reproductive Growth Period
	1	WT	2019-12-06	2020-01-05	2020-03-14	2020-04-15	99	32
		Amy-1	2019-12-06	2020-01-05	2020-03-15	2020-04-09	100	25
		Amy-2	2019-12-06	2020-01-05	2020-03-16	2020-04-11	101	26
		Amy-3	2019-12-06	2020-01-05	2020-03-14	2020-04-08	99	25
	2	WT	2019-12-06	2020-01-05	2020-03-15	2020-04-14	100	30
		Amy-1	2019-12-06	2020-01-05	2020-03-15	2020-04-09	100	25
		Amy-2	2019-12-06	2020-01-05	2020-03-14	2020-04-09	99	26
		Amy-3	2019-12-06	2020-01-05	2020-03-14	2020-04-08	99	25
	3	WT	2019-12-06	2020-01-05	2020-03-15	2020-04-15	100	31
		Amy-1	2019-12-06	2020-01-05	2020-03-14	2020-04-08	99	25
		Amy-2	2019-12-06	2020-01-05	2020-03-15	2020-04-08	100	24
		Amy-3	2019-12-06	2020-01-05	2020-03-14	2020-04-09	99	26
